# Supplementary material for: Pan-Cancer Analysis Reveals the Signature of TMC Family of Genes as a Promising Biomarker for Prognosis and Immunotherapeutic Response
Source: Front Immunol. 2021 Nov 9;12:715508. doi: 10.3389/fimmu.2021.715508 (PMC8660091; doi:10.3389/fimmu.2021.715508)
Supplement: Supplementary file 1 [file Table_1.xlsx]

## Sheet: Sheet1
Table S1. Multi-omics dataset used in this study
	GDC (TCGA/TARGET) dataset			TCGA-GTEx dataset			GEO expression dataset			TCGA-GEO methylation dataset			TCGA CNA dataset
CancerType	Tumor No.	Normal No.	Total No.	Tumor No.	Normal No.	Total No.	Tumor No.	Normal No.	Total No.	Tumor No.	Normal No.	Total No.	Tumor No.	Normal No.	Total No.
ACC(Adrenocortical carcinoma)	79	0	79	76	125	201	74	17	91	0	0	0	90	90	180
ALL(Acute Lymphoblastic Leukemia)	469	0	469	0	0	0	362	825	1187	0	0	0	0	0	0
BLCA(Bladder urothelial carcinoma)	411	19	430	406	28	434	132	21	153	428	62	490	417	397	814
BRCA(Breast invasive carcinoma)	1103	113	1216	1097	291	1388	5498	381	5879	2053	278	2331	1110	1113	2223
CESC(Cervical and endocervical cancers)	305	3	308	303	13	316	76	43	119	0	0	0	297	289	586
CHOL(Cholangiocarcinoma)	36	9	45	35	9	44	7	4	11	0	0	0	36	49	85
COADREAD(Colorectal adenocarcinoma)	637	51	688	377	354	731	2570	195	2765	1454	194	1648	670	615	1285
DLBC(Lymphoid Neoplasm Diffuse Large B-cell Lymphoma)	48	0	48	46	0	46	1716	13	1729	0	0	0	48	46	94
ESCA(Esophageal carcinoma)	162	11	173	181	663	844	155	45	200	215	44	259	185	188	373
GBM(Glioblastoma multiforme)	164	5	169	161	1142	1303	768	341	1109	1237	257	1494	622	527	1149
HNSC(Head and Neck squamous cell carcinoma)	502	44	546	519	99	618	215	64	279	697	104	801	521	562	1083
KICH(Kidney Chromophobe)	65	24	89	65	52	117	36	228	264	0	0	0	66	66	132
KIRC(Kidney renal clear cell carcinoma)	531	72	603	527	99	626	536	228	764	326	251	577	587	531	1118
KIRP(Kidney renal papillary cell carcinoma)	289	32	321	288	59	347	49	228	277	270	141	411	304	304	608
LAML(Acute Myeloid Leukemia)	151	0	151	173	337	510	104	825	929	955	1453	2408	143	142	285
LGG(Brain Lower Grade Glioma)	529	0	529	521	1142	1663	635	341	976	0	0	0	532	487	1019
LIHC(Liver hepatocellular carcinoma)	374	50	424	370	160	530	546	287	833	1132	558	1690	379	389	768
LUAD(Lung adenocarcinoma)	525	59	584	513	346	859	593	325	918	479	271	750	556	591	1147
LUSC(Lung squamous cell carcinoma)	500	49	549	497	335	832	315	325	640	363	281	644	524	535	1059
MESO(Mesothelioma)	86	0	86	0	0	0	0	0	0	0	0	0	0	0	0
OVCA(Ovarian serous cystadenocarcinoma)	370	1	371	412	88	500	883	124	1007	208	242	450	599	545	1144
PAAD(Pancreatic adenocarcinoma)	178	4	182	178	169	347	278	52	330	379	164	543	185	183	368
PCPG(Pheochromocytoma and Paraganglioma)	183	3	186	0	0	0	0	0	0	0	0	0	0	0	0
PRAD(Prostate adenocarcinoma)	499	52	551	494	151	645	292	95	387	1373	51	1424	502	536	1038
SARC(Sarcoma)	263	2	265	0	0	0	0	0	0	0	0	0	0	0	0
SKCM(Skin Cutaneous Melanoma)	471	1	472	468	813	1281	348	275	623	0	0	0	472	467	939
STAD(Stomach adenocarcinoma)	375	32	407	412	209	621	1111	87	1198	410	192	602	442	464	906
TGCT(Testicular Germ Cell Tumors)	156	0	156	136	165	301	0	0	0	0	0	0	139	132	271
THCA(Thyroid carcinoma)	510	58	568	511	337	848	285	114	399	623	51	674	512	513	1025
THYM(Thymoma)	119	2	121	0	0	0	0	0	0	0	0	0	0	0	0
UCEC(Uterine Corpus Endometrial Carcinoma)	548	35	583	180	91	271	238	41	279	428	54	482	549	545	1094
UCS(Uterine Carcinosarcoma)	56	0	56	0	0	0	0	0	0	0	0	0	0	0	0
UVM(Uveal Melanoma)	80	0	80	0	0	0	0	0	0	0	0	0	0	0	0
Total:	10774	731	11505	8946	6964	15910	17822	4743	22565	13030	4648	17678	10487	10306	20793
Note: For the cancer types with the same normal tissue type, such as the KICH, CIRP, and KIRC, the LUAD and LUSC, the normal samples were shared. CNA copy number alteration.
