# Supplementary material for: Pan-Cancer Analysis Reveals the Signature of TMC Family of Genes as a Promising Biomarker for Prognosis and Immunotherapeutic Response
Source: Front Immunol. 2021 Nov 9;12:715508. doi: 10.3389/fimmu.2021.715508 (PMC8660091; doi:10.3389/fimmu.2021.715508)
Supplement: Supplementary file 3 [file Table_3.xlsx]

## Sheet: Sheet1
Table S3. GEO methylation pan-cancer datasets
Cancer	No. of Sample	No. of Series	Series
UCEC	26	7	GSE93589,GSE68304,GSE68312,GSE87621,GSE87810,GSE45187,GSE45189
ESCA	64	7	GSE74693,GSE79366,GSE89181,GSE77991,GSE47637,GSE47639,GSE52826
LIHC	1273	42	GSE56588,GSE76269,GSE75041,GSE87177,GSE60753,GSE54503,GSE78875,GSE57894,GSE57928,GSE44837,GSE44838,GSE71523,GSE71525,GSE57342,GSE57343,GSE61278,GSE61279,GSE67477,GSE67485,GSE83691,GSE67170,GSE79185,GSE59901,GSE59903,GSE94943,GSE61256,GSE61258,GSE52731,GSE
PRAD	893	17	GSE52955,GSE76269,GSE84493,GSE83917,GSE84043,GSE80685,GSE76938,GSE112047,GSE55598,GSE55599,GSE47915,GSE84749,GSE84750,GSE73549,GSE66872,GSE86829,GSE86833
OVCA	439	16	GSE74845,GSE49656,GSE65820,GSE65821,GSE81224,GSE81228,GSE79185,GSE51820,GSE42118,GSE42119,GSE70783,GSE70787,GSE85293,GSE85296,GSE81438,GSE89093
GBM	1347	20	GSE72778,GSE69502,GSE79122,GSE79144,GSE79262,GSE59457,GSE57360,GSE57361,GSE49393,GSE71328,GSE54719,GSE54721,GSE103659,GSE85539,GSE90496,GSE109381,GSE109379,GSE73801,GSE60274,GSE55712
BRCA	1954	43	GSE72245,GSE72308,GSE84207,GSE52865,GSE66555,GSE60185,GSE44837,GSE44838,GSE72254,GSE72251,GSE78751,GSE78758,GSE75067,GSE87177,GSE57342,GSE57343,GSE72277,GSE59901,GSE59903,GSE37754,GSE39004,GSE78754,GSE53051,GSE58999,GSE59000,GSE67919,GSE52635,GSE29290,GSE
LUSC	241	18	GSE63704,GSE53051,GSE51077,GSE107226,GSE79185,GSE83842,GSE92511,GSE30654,GSE31848,GSE66836,GSE76639,GSE76641,GSE56044,GSE60645,GSE76640,GSE64491,GSE64511,GSE66872
STAD	222	5	GSE103186,GSE91370,GSE85464,GSE85467,GSE89269
COADREAD	1212	38	GSE68838,GSE48684,GSE101764,GSE86078,GSE75546,GSE75550,GSE79740,GSE79794,GSE57342,GSE57343,GSE53051,GSE42752,GSE107352,GSE107353,GSE77718,GSE89093,GSE59134,GSE59352,GSE77954,GSE77955,GSE77247,GSE93136,GSE86402,GSE77965,GSE62086,GSE54840,GSE54843,GSE91370,
LUAD	257	19	GSE83842,GSE66872,GSE85845,GSE63704,GSE56044,GSE60645,GSE79185,GSE51077,GSE66836,GSE92511,GSE107226,GSE30654,GSE31848,GSE76640,GSE76641,GSE64491,GSE64511,GSE53051,GSE76639
BLCA	66	7	GSE52955,GSE50475,GSE50192,GSE41525,GSE41754,GSE30654,GSE31848
LAML	2219	28	GSE49031,GSE49032,GSE86409,GSE56068,GSE56070,GSE56105,GSE80417,GSE52588,GSE62992,GSE80468,GSE66210,GSE97362,GSE52113,GSE52114,GSE110043,GSE63409,GSE62003,GSE45459,GSE45461,GSE66552,GSE54670,GSE54671,GSE30870,GSE99624,GSE79695,GSE51758,GSE51759,GSE95040
PAAD	354	18	GSE53051,GSE62640,GSE56515,GSE49149,GSE45529,GSE46573,GSE48472,GSE76639,GSE76641,GSE76640,GSE30654,GSE31848,GSE52576,GSE52578,GSE64491,GSE64511,GSE80241,GSE89093
HNSC	244	12	GSE41114,GSE41117,GSE38266,GSE38271,GSE79556,GSE38268,GSE38270,GSE67114,GSE40005,GSE98813,GSE98815,GSE42700
KIRC	109	12	GSE79100,GSE69502,GSE59157,GSE54719,GSE54721,GSE77871,GSE52955,GSE43293,GSE43298,GSE89648,GSE89649,GSE66872
KIRP	95	9	GSE52955,GSE59157,GSE79100,GSE69502,GSE43293,GSE43298,GSE77871,GSE54719,GSE54721
THCA	128	3	GSE53051,GSE97466,GSE89093
