# Supplementary material for: Pan-Cancer Analysis Reveals the Signature of TMC Family of Genes as a Promising Biomarker for Prognosis and Immunotherapeutic Response
Source: Front Immunol. 2021 Nov 9;12:715508. doi: 10.3389/fimmu.2021.715508 (PMC8660091; doi:10.3389/fimmu.2021.715508)
Supplement: Supplementary file 5 [file Table_5.xlsx]

## Sheet: Sheet1
Table S5. Patient characteristics of the six analyzed breast cancer cohorts
Characteristics	TCGA-BRCA	GSE11121	GSE21653	GSE22220	GSE45255	GSE6532
Sample size	1103	200	266	216	139	654
Age, year mean(SD)	58.3(13.2)	60.4(9.8)	54.5(14.1)	54.7(10.5)	54.8(12.0)	58.8(12.0)
T stage (%)
T1	281(25.5)	112(56.0)	59(22.2)	89(41.2)	43(31.0)	273(41.7)
T2	640(58.0)	85(42.5)	126(47.4)	113(52.3)	87(62.6)	280(42.8)
T3	138(12.5)	3(1.5)	68(25.5)	14(6.5)	9(6.5)	13(2.0)
T4	40(3.6)	0(0)	0(0)	0(0)	0(0)	0(0)
Unknow	4(0.4)	0(0)	13(4.9)	0(0)	0(0)	88(12.5)
N stage (%)
N0	518(47.0)	200(100)	120(45.1)	125(57.9)	94(67.8)	414(63.3)
N1	366(33.2)	0(0)	140(52.6)	57(26.4)	45(32.4)	140(21.4)
N2	120(10.8)	0(0)	6(2.3)	25(11.6)	0(0)	0(0)
N3	78(7.1)	0(0)	0(0)	9(4.2)	0(0)	0(0)
Unknow	21(1.9)	0(0)	0(0)	0(0)	0(0)	100(15.3)
M stage (%)
M0	916(83.0)	NA	116(49.8)	NA	NA	NA
M1	22(2.0)	NA	15(6.4)	NA	NA	NA
Unknow	165(15.0)	NA	61(26.2)	NA	NA	NA
Grade (%)
G1	NA	29(14.5)	45(16.9)	41(19.0)	17(12.2)	133(20.3)
G2	NA	136(68.0)	89(33.5)	87(40.3)	52(37.4)	288(44.0)
G3	NA	35(17.5)	125(47.0)	63(29.1)	67(48.2)	124(19.0)
Unknown	NA	0(0)	7(2.6)	25(11.6)	3(2.2)	109(16.7)
Pathological stage (%)
Stage I	184(16.7)	NA	NA	NA	NA	NA
Stage II	628(56.9)	NA	NA	NA	NA	NA
Stage III	254(23.0)	NA	NA	NA	NA	NA
Stage IV	22(2.0)	NA	NA	NA	NA	NA
Unknow	15(1.4)	NA	NA	NA	NA	NA
Estrogen receptor (ER, %)
Positive	808(73.2)	NA	150(56.4)	134(62.0)	89(64.0)	462(70.6)
Negative	238(21.6)	NA	113(42.5)	82(38.0)	48(34.6)	90(13.8)
Unknow	57(5.2)	NA	3(1.1)	0(0)	2(1.4)	102(15.6)
Progesterone receptor (PR, %)
Positive	699(63.4)	NA	136(51.1)	NA	72(51.8)	167(25.5)
Negative	344(31.2)	NA	127(47.8)	NA	60(43.2)	13(1.0)
Unknow	60(5.4)	NA	3(1.1)	NA	7(5.0)	474(72.5)
Human epidermal growth factor receptor (HER2, %)
Positive	164(14.9)	NA	NA	NA	62(44.6)	NA
Negative	564(51.1)	NA	NA	NA	69(49.6)	NA
Unknow	375(34.0)	NA	NA	NA	8(5.8)	NA
Histology subtypes (%)
Infiltrating Carcinoma NOS	1(0.1)	NA	NA	NA	0(0)	NA
Infiltrating Ductal Carcinoma	789(71.5)	NA	NA	NA	85(61.2)	NA
Infiltrating Lobular Carcinoma	205(18.6)	NA	NA	NA	4(2.9)	NA
Medullary Carcinoma	6(0.5)	NA	NA	NA	2(1.4)	NA
Metaplastic Carcinoma	9(0.8)	NA	NA	NA	0(0)	NA
Mixed Histology (please specify)	29(2.6)	NA	NA	NA	2(1.4)	NA
Mucinous Carcinoma	17(1.5)	NA	NA	NA	1(0.7)	NA
Other, specify	45(4.1)	NA	NA	NA	1(0.7)	NA
Unknown	2(0.2)	NA	NA	NA	44(33.7)	NA
Note: SD Standard Deviation. BRCA breast cancer.
