# Supplementary material for: Pan-Cancer Analysis Reveals the Signature of TMC Family of Genes as a Promising Biomarker for Prognosis and Immunotherapeutic Response
Source: Front Immunol. 2021 Nov 9;12:715508. doi: 10.3389/fimmu.2021.715508 (PMC8660091; doi:10.3389/fimmu.2021.715508)
Supplement: Supplementary file 6 [file Table_6.xlsx]

## Sheet: Sheet1
Table S6. Patient characteristics of the four analyzed skin melanoma cohorts
Characteristics	TCGA-SKCM	GSE19234	GSE53118	GSE54467
Sample size	471	44	79	79
Age, year mean(SD)	58.2(15.7)	63.3(18.2)	59.6(15.0)	60.1(15.0)
Gender (%)
Female	179(38.0)	16(36.4)	29(36.7)	29(36.7)
Male	292(62.0)	28(63.6)	50(63.3)	50(63.3)
T stage (%)
T0	23(4.9)	NA	NA	NA
Tis	8(1.7)	NA	NA	NA
T1	41(8.7)	NA	NA	NA
T2	79(16.8)	NA	NA	NA
T3	91(19.3)	NA	NA	NA
T4	153(32.5)	NA	NA	NA
Unknow	76(16.1)	NA	NA	NA
N stage (%)
N0	235(49.9)	NA	NA	NA
N1	74(15.7)	NA	NA	NA
N2	49(10.4)	NA	NA	NA
N3	56(11.9)	NA	NA	NA
Unknow	57(12.1)	NA	NA	NA
M stage (%)
M0	418(88.7)	NA	NA	NA
M1	25(5.3)	NA	NA	NA
Unknow	28(5.9)	NA	NA	NA
Grade (%)
G1	NA	NA	NA	NA
G2	NA	NA	NA	NA
G3	NA	NA	NA	NA
Unknown	NA	NA	NA	NA
Pathological stage (%)
Stage 0	7(1.5)	0(0)	0(0)	0(0)
Stage I/II NOS	14(3.0)	0(0)	0(0)	0(0)
Stage I	77(16.3)	0(0)	0(0)	0(0)
Stage II	141(30.0)	0(0)	0(0)	0(0)
Stage III	174(36.9)	39(88.6)	79(100)	79(100)
Stage IV	25(5.3)	5(11.4)	0(0)	0(0)
Unknow	33(7.0)	0(0)	0(0)	0(0)
Note: SD Standard Deviation.
